# Supplementary material for: Proteolytic profile of larval developmental stages of Penaeus vannamei: An activity and mRNA expression approach
Source: PLoS One. 2020 Sep 18;15(9):e0239413. doi: 10.1371/journal.pone.0239413 (PMC7500676; doi:10.1371/journal.pone.0239413)
Supplement: S1 Table — (XLSX) [file pone.0239413.s001.xlsx]

## Sheet: CathL1
	E	N-I	N-II	N-III	N-IV	N-V	Z-I	Z-II	M-II	M-III	D-I	D-II	D-III
Number of values	4	4	4	4	4	4	4	4	4	4	4	4	4
Minimum	0.08694	1.059	0.06957	0.06354	0.1535	0.00993	0.01123	0.02504	0.06542	0.02293	0.1577	0.02445	0.04813
25% Percentile	0.2961	1.171	0.08877	0.07818	0.1679	0.0172	0.01193	0.05745	0.09864	0.05406	0.1796	0.02817	0.06034
Median	0.9812	1.581	0.3331	0.2282	0.396	0.3081	0.01919	0.4446	0.2576	0.162	0.2665	0.07967	0.5426
75% Percentile	1.21	1.738	0.5654	0.4319	0.6077	1.328	0.06761	0.9485	0.4549	0.2104	1.431	0.462	1.175
Maximum	1.267	1.766	0.5806	0.4644	0.6167	1.578	0.08203	1.02	0.5009	0.2217	1.813	0.576	1.237

## Sheet: CathL2
	E	N-I	N-II	N-III	N-IV	N-V	Z-I	Z-II	M-II	M-III	D-I	D-II	D-III
Number of values	4	4	4	4	4	4	4	4	4	4	4	4	4
Minimum	0.0001772	0.00174	0.01036	0.007543	0.01374	0.00845	0.03662	0.002002	0.526	1.054	0.1196	0.003152	0.05521
25% Percentile	0.0001779	0.001981	0.01271	0.007915	0.01505	0.008506	0.03932	0.007026	0.5267	1.115	0.1323	0.2024	0.06613
Median	0.0009158	0.005224	0.01993	0.06246	0.02125	0.01749	0.05678	0.04358	0.6004	1.312	0.2747	0.8992	0.1551
75% Percentile	0.3427	0.0119	0.02224	0.1243	0.02757	0.03155	0.06989	0.1546	0.7383	1.333	0.4425	1.095	0.3351
Maximum	0.4564	0.01329	0.02294	0.1271	0.02892	0.0333	0.07113	0.1845	0.7604	1.336	0.4636	1.127	0.3764

## Sheet: CalpB
	E	N-I	N-II	N-III	N-IV	N-V	Z-I	Z-II	M-II	M-III	D-I	D-II	D-III
Number of values	4	4	4	4	4	4	4	4	4	4	4	4	4
Minimum	0.4688	2.018	0.05491	1.302e-06	0.002362	0.03203	0.0007812	0	0	0	0	0.00343	0.007266
25% Percentile	0.5352	2.057	0.2234	1.402e-06	0.002744	0.03752	0.0009997	0	0	0	0	0.003806	0.00778
Median	0.8779	3.331	0.774	2.142e-06	0.0048	0.08627	0.002278	0	0	0	0	0.01667	0.03536
75% Percentile	1.431	6.925	1.142	4.553e-06	0.03413	0.1353	0.004362	0	0	0	0	0.05383	0.07685
Maximum	1.568	7.738	1.249	5.21e-06	0.04361	0.1408	0.004849	0	0	0	0	0.06231	0.082

## Sheet: Cath C
	E	N-I	N-II	N-III	N-IV	N-V	Z-I	Z-II	M-II	M-III	D-I	D-II	D-III
Number of values	4	4	4	4	4	4	4	4	4	4	4	4	4
Minimum	0.0729	0.4861	3.283	0.01088	0.001353	0.002519	0.0002047	0.004067	0.0005521	0.145	0.01873	0.5023	0.1562
25% Percentile	0.07628	0.556	3.51	0.01586	0.00346	0.003149	0.0003986	0.009734	0.0009392	0.1487	0.07198	0.5043	0.1797
Median	0.1027	1.239	4.533	0.04206	0.01826	0.03616	0.001553	0.02877	0.006677	0.4099	0.3348	0.9575	1.251
75% Percentile	0.1497	3.271	4.906	0.6218	0.05887	0.07459	0.00238	0.1589	0.017	1.299	0.9631	2.03	2.412
Maximum	0.16	3.791	4.916	0.8113	0.06958	0.07702	0.002464	0.2015	0.01892	1.512	1.138	2.238	2.465

## Sheet: Cath D
	E	N-I	N-II	N-III	N-IV	N-V	Z-I	Z-II	M-II	M-III	D-I	D-II	D-III
Number of values	4	4	4	4	4	4	4	4	4	4	4	4	4
Minimum	0.2153	0.01766	0.02477	0.03589	0.01219	0.004929	5.977e-07	1.995e-05	1.669	1.087	0.0006295	1.455e-05	0.0004962
25% Percentile	0.2191	0.02067	0.0294	0.04377	0.01296	0.01275	0.02905	0.002702	1.757	1.127	0.002553	2.57e-05	0.001291
Median	0.2367	0.03149	0.0538	0.06756	0.0251	0.04227	0.117	0.01599	2.22	1.661	0.03308	0.1609	0.005683
75% Percentile	0.263	0.03368	0.1013	0.07118	0.04089	0.6046	0.2273	0.2187	2.96	2.4	0.0908	0.3234	0.1738
Maximum	0.2696	0.03381	0.1136	0.07234	0.04288	0.7901	0.2638	0.2846	3.139	2.508	0.1018	0.3239	0.2291

## Sheet: Mpc1
	E	N-I	N-II	N-III	N-IV	N-V	Z-I	Z-II	M-II	M-III	D-I	D-II	D-III
Number of values	4	4	4	4	4	4	4	4	4	4	4	4	4
Minimum	4.257e-06	6.279e-06	5.687e-07	1.302e-06	3.862e-07	5.681e-07	2.11e-07	1.245e-06	1.28e-06	0.3234	0.1647	6.544	5.782
25% Percentile	5.43e-06	7.165e-06	5.937e-07	1.402e-06	7.603e-07	4.138e-06	2.542e-07	5.921e-06	2.088e-06	0.3484	0.1671	7.349	6.121
Median	1.36e-05	1.002e-05	1.656e-06	2.142e-06	2.546e-06	2.451e-05	5.656e-07	0.0005216	0.05907	0.5056	0.5241	10.77	7.96
75% Percentile	2.027e-05	3.753e-05	1.597e-05	4.553e-06	5.533e-06	0.0003464	0.002278	0.001679	0.168	0.6861	0.9174	17.17	10.28
Maximum	2.095e-05	4.664e-05	2.042e-05	5.21e-06	6.308e-06	0.0004505	0.003037	0.001897	0.1846	0.7189	0.9318	18.96	10.78

## Sheet: Try 1
	E	N-I	N-II	N-III	N-IV	N-V	Z-I	Z-II	M-II	M-III	D-I	D-II	D-III
Number of values	4	4	4	4	4	4	4	4	4	4	4	4	4
Minimum	0.000745	6.279e-06	2.643e-06	1.703e-06	5.981e-05	3.417e-05	5.452e-05	0.003119	0.0002669	0.0309	0.0003935	8.519e-07	0.004879
25% Percentile	0.001045	7.263e-06	6.563e-06	7.281e-06	7.518e-05	5.237e-05	0.0002283	0.004222	0.0007401	0.03263	0.001182	0.00056	0.007565
Median	0.002701	2.842e-05	1.937e-05	4.212e-05	0.0001217	0.0001162	0.002655	0.02111	0.005855	0.07835	0.008357	1.029	0.04922
75% Percentile	0.5106	0.007857	0.0009839	0.002387	0.0005288	0.0004141	0.006081	0.04673	0.01101	0.4985	0.02779	2.381	0.8993
Maximum	0.6797	0.01046	0.001305	0.003162	0.0006644	0.0005103	0.006588	0.05075	0.01149	0.625	0.03267	2.489	1.171

## Sheet: Try 2
	E	N-I	N-II	N-III	N-IV	N-V	Z-I	Z-II	M-II	M-III	D-I	D-II	D-III
Number of values	4	4	4	4	4	4	4	4	4	4	4	4	4
Minimum	4.257e-06	6.279e-06	6.687e-07	1.302e-06	1.883e-06	5.362e-07	0.003838	0.001023	0.003203	0.001889	5.443e-06	0.5892	0.04305
25% Percentile	5.43e-06	7.165e-06	6.687e-07	1.402e-06	2.214e-06	5.442e-07	0.004747	0.001266	0.004866	0.002312	2.188e-05	0.6032	0.04483
Median	1.36e-05	1.002e-05	1.656e-06	2.142e-06	4.759e-06	7.709e-06	0.009716	0.002372	0.01048	0.005189	0.0003503	0.9052	0.2153
75% Percentile	2.027e-05	3.753e-05	1.597e-05	4.553e-06	6.308e-06	2.934e-05	0.0205	0.06545	0.01164	0.05499	0.006275	1.59	0.666
Maximum	2.095e-05	4.664e-05	2.042e-05	5.21e-06	6.308e-06	3.417e-05	0.02335	0.08635	0.01182	0.07106	0.008157	1.731	0.7611

## Sheet: Try 3
	E	N-I	N-II	N-III	N-IV	N-V	Z-I	Z-II	M-II	M-III	D-I	D-II	D-III
Number of values	4	4	4	4	4	4	4	4	4	4	4	4	4
Minimum	4.257e-06	9.821e-06	0.0001404	0.007135	0.2509	0.5194	4.24	3.767	5.111	3.215	0.6929	0.04886	0.08413
25% Percentile	5.43e-06	9.919e-06	0.0001404	0.008104	0.2751	0.5442	4.589	4.64	5.713	3.301	0.7657	0.06388	0.1993
Median	1.36e-05	2.842e-05	0.0001992	0.01234	0.4298	0.7977	6.942	9.044	12.74	3.746	1.44	1.638	0.8016
75% Percentile	0.06103	0.0002004	0.000258	0.01471	0.6811	1.826	8.607	11.96	20.8	7.241	2.301	3.201	1.763
Maximum	0.08137	0.0002517	0.000258	0.01505	0.7375	2.109	8.728	12.34	21.75	8.344	2.435	3.212	1.998

## Sheet: Chy BI
	E	N-I	N-II	N-III	N-IV	N-V	Z-I	Z-II	M-II	M-III	D-I	D-II	D-III
Number of values	4	4	4	4	4	4	4	4	4	4	4	4	4
Minimum	0.08694	1.059	0.06957	0.06354	0.1535	0.00993	0.01123	0.02504	0.06542	0.02293	0.1577	0.02445	0.04813
25% Percentile	0.2961	1.171	0.08877	0.07818	0.1679	0.0172	0.01193	0.05745	0.09864	0.05406	0.1796	0.02817	0.06034
Median	0.9812	1.581	0.3331	0.2282	0.396	0.3081	0.01919	0.4446	0.2576	0.162	0.2665	0.07967	0.5426
75% Percentile	1.21	1.738	0.5654	0.4319	0.6077	1.328	0.06761	0.9485	0.4549	0.2104	1.431	0.462	1.175
Maximum	1.267	1.766	0.5806	0.4644	0.6167	1.578	0.08203	1.02	0.5009	0.2217	1.813	0.576	1.237

[truncated: 1 more sheets: Chy BII]
