# Supplementary material for: Proteolytic profile of larval developmental stages of Penaeus vannamei: An activity and mRNA expression approach
Source: PLoS One. 2020 Sep 18;15(9):e0239413. doi: 10.1371/journal.pone.0239413 (PMC7500676; doi:10.1371/journal.pone.0239413)
Supplement: S2 Table — (XLSX) [file pone.0239413.s002.xlsx]

## Sheet: Phe-Arg
	E	N-I	N-II	N-III	N-IV	N-V	Z-I	Z-II	M-II	M-III	D-I	D-II	D-III
Number of values	4	4	4	4	4	4	4	4	4	4	4	4	4
Minimum	0.08694	1.059	0.06957	0.06354	0.1535	0.00993	0.01123	0.02504	0.06542	0.02293	0.1577	0.02445	0.04813
25% Percentile	0.2961	1.171	0.08877	0.07818	0.1679	0.0172	0.01193	0.05745	0.09864	0.05406	0.1796	0.02817	0.06034
Median	0.9812	1.581	0.3331	0.2282	0.396	0.3081	0.01919	0.4446	0.2576	0.162	0.2665	0.07967	0.5426
75% Percentile	1.21	1.738	0.5654	0.4319	0.6077	1.328	0.06761	0.9485	0.4549	0.2104	1.431	0.462	1.175
Maximum	1.267	1.766	0.5806	0.4644	0.6167	1.578	0.08203	1.02	0.5009	0.2217	1.813	0.576	1.237

## Sheet: Leu-Arg
	E	N-I	N-II	N-III	N-IV	N-V	Z-I	Z-II	M-II	M-III	D-I	D-II	D-III
Number of values	4	4	4	4	4	4	4	4	4	4	4	4	4
Minimum	6.88	0	0	12.66	22.12	67.57	0	121.1	0	0	0	0	0
25% Percentile	9.019	5.495	0	15.21	26.37	74.82	4.565	154.1	0	0	0	1.71	0
Median	17.32	23.65	31.13	32.28	49.58	100.9	18.43	259.1	0	0	0	7.974	0
75% Percentile	19.85	36.34	109.2	49.07	67.18	203.7	54.66	306.4	14.65	14.6	6.885	94.11	0
Maximum	20.07	40.02	124.8	51.53	69.54	236.5	66.68	320.1	19.54	19.47	9.18	122.4	0

## Sheet: Val-Val-Arg
	E	N-I	N-II	N-III	N-IV	N-V	Z-I	Z-II	M-II	M-III	D-I	D-II	D-III
Number of values	4	4	4	4	4	4	4	4	4	4	4	4	4
Minimum	0	0	32.25	30.75	17.7	13.14	0	0	0	0	0	0	0
25% Percentile	0.4184	4.714	39.46	34.1	18.7	15.22	0	0	0	0	0	0	0
Median	2.896	25.89	99.04	60.59	34.46	24.24	0	0	0	0	0	0	0
75% Percentile	7.982	36.13	190.2	79.37	52.37	28.67	0	0	0	0	0	0	0
Maximum	9.27	37.19	208	80.15	54.09	29.22	0	0	0	0	0	0	0

## Sheet: CatD activity
	E	N-I	N-II	N-III	N-IV	N-V	Z-I	Z-II	M-II	M-III	D-I	D-II	D-III
Number of values	4	4	4	4	4	4	4	4	4	4	4	4	4
Minimum	5.685	20.3	39.28	15.02	26.46	7.743	74.27	63.81	68.15	37.47	24.26	21.34	37.95
25% Percentile	5.976	21.22	46.17	15.1	26.62	9.177	75.65	64.69	70.14	38.46	24.31	21.87	38.23
Median	7.047	25.6	68.1	20.98	27.49	14.84	82.62	68.04	80.71	42.42	24.51	25.21	41.37
75% Percentile	7.286	29.36	74.23	26.64	43.56	29.17	88.98	82.91	107.7	60.86	28.76	28.06	44.94
Maximum	7.299	30.07	75.84	26.65	48.77	33.5	90.15	87.64	115.1	66.68	30.15	28.43	45.38

## Sheet: Arg-Pro-Lys-Pro-Tyr-Ala
	E	N-I	N-II	N-III	N-IV	N-V	Z-I	Z-II	M-II	M-III	D-I	D-II	D-III
Number of values	4	4	4	4	4	4	4	4	4	4	4	4	4
Minimum	0	0	0	0	37.36	37.35	4.382	26.21	29.28	46.76	75.83	84.56	71.31
25% Percentile	0	0	0	1.551	37.87	38.27	8.255	27.77	29.78	50.87	77.49	86.31	72.36
Median	0	0	0	6.725	39.76	42.36	20.15	33.17	31.93	73.63	88.7	93.5	87.26
75% Percentile	1.017	0	2.676	9.889	50.44	68.3	32.12	41.76	40.5	87.53	101.5	104.5	110.1
Maximum	1.356	0	3.569	10.77	53.89	76.5	36.02	44.38	43.15	88.69	103.6	107.5	113.8

## Sheet: Arg-Pro-Pro-Gly-Phe-Ser
	E	N-I	N-II	N-III	N-IV	N-V	Z-I	Z-II	M-II	M-III	D-I	D-II	D-III
Number of values	4	4	4	4	4	4	4	4	4	4	4	4	4
Minimum	0	0	8.327	0	50.67	16.73	5.47	21.94	14.04	14.55	6.201	4.571	1.981
25% Percentile	0	0.3475	10.89	3.152	50.68	16.98	9.823	24.37	17.54	15.94	6.477	4.586	2.391
Median	0	4.596	23.11	13.3	54.64	22.75	26.85	36.48	30.95	23.11	7.403	6.205	4.624
75% Percentile	0	8.953	33.77	16.33	97.61	39.5	35.9	58.15	46.23	31.99	8.109	8.278	5.945
Maximum	0	9.337	35.83	17.11	110.6	43.4	37.6	63.77	50.35	33.96	8.312	8.444	6.051

## Sheet: Trypsin activity
	E	N-I	N-II	N-III	N-IV	N-V	Z-I	Z-II	M-II	M-III	D-I	D-II	D-III
Number of values	4	4	4	4	4	4	4	4	4	4	4	4	4
Minimum	0	0	16.02	8.531	68.27	0	111	230.9	933.9	106.1	220.3	224.5	157.1
25% Percentile	0	0	34.77	8.789	68.48	17.42	128.7	592.2	998.3	120.7	246.4	330.5	157.8
Median	5.126	0	107.5	13.86	85.69	90.8	432	1889	1217	274.2	456.1	689.4	172.9
75% Percentile	14.83	0	142.3	24.75	124.5	116.1	1796	2493	2260	743.5	654.1	748.8	193.1
Maximum	16.35	0	148.4	26.95	131.9	117.5	2167	2623	2599	863.3	676.3	755	195.6

## Sheet: Chymotrypsin activity
	E	N-I	N-II	N-III	N-IV	N-V	Z-I	Z-II	M-II	M-III	D-I	D-II	D-III
Number of values	4	4	4	4	4	4	4	4	4	4	4	4	4
Minimum	39.81	30.12	112	32.29	102.2	104.3	217.7	99.77	57.33	65.53	73.35	46.69	16.2
25% Percentile	41.33	32.52	113.5	34.42	102.5	106.2	218.7	101.2	57.63	65.81	73.55	46.97	17.02
Median	51.53	47.88	156.7	50.21	111	116.2	262.3	117.5	63.43	77.09	74.32	60.29	21.86
75% Percentile	68.03	58.86	215.5	72.22	133.1	382.3	307.6	191.5	79.9	107.9	83.1	90.29	30.46
Maximum	71.66	59.8	222.3	76.42	137.9	469.5	309.2	212.1	83.75	114.7	85.96	96.12	32.54
